# Supplementary material for: A new polymorph of 5,5′-(ethane-1,2-di­yl)bis­(1H-tetra­zole)
Source: Acta Crystallogr Sect E Struct Rep Online. 2012 Mar 7;68(Pt 4):o989. doi: 10.1107/S1600536812008483 (PMC3343959; doi:10.1107/S1600536812008483)
Supplement: Supplementary file 2 [file e-68-0o989-Isup2.hkl]

# 
# h,k,l, Fc-squared, Fo-squared, sigma(Fo-squared) and status flag 
# 
data_I
_shelx_title ' xb3923 in Cm                     C2/m' 
_shelx_refln_list_code          4 
_shelx_F_calc_maximum      111.44 
_exptl_crystal_F_000       172.00 
_reflns_d_resolution_high  0.8431 
 
loop_ 
 _symmetry_equiv_pos_as_xyz 
 'x, y, z' 
 '-x, y, -z' 
 'x+1/2, y+1/2, z' 
 '-x+1/2, y+1/2, -z' 
 '-x, -y, -z' 
 'x, -y, z' 
 '-x+1/2, -y+1/2, -z' 
 'x+1/2, -y+1/2, z' 
 
_cell_length_a    10.9510 
_cell_length_b     6.6780 
_cell_length_c     5.0329 
_cell_angle_alpha  90.000 
_cell_angle_beta  114.250 
_cell_angle_gamma  90.000 
 
_shelx_F_squared_multiplier     1.000 
 
loop_ 
 _refln_index_h 
 _refln_index_k 
 _refln_index_l 
 _refln_F_squared_calc 
 _refln_F_squared_meas 
 _refln_F_squared_sigma 
 _refln_observed_status 
   2   0   0     1472.43     1437.27     10.42 o 
   4   0   0      263.64      289.82      2.81 o 
   6   0   0      196.74      227.75      2.62 o 
   8   0   0      844.94      845.93     11.67 o 
  10   0   0      122.96      106.44      3.63 o 
   1   1   0       10.00       10.18      0.30 o 
   3   1   0      503.12      481.08      5.02 o 
   5   1   0      110.76      122.78      4.40 o 
   7   1   0      155.31      168.77      4.69 o 
   9   1   0        8.23        9.29      1.21 o 
  11   1   0       41.47       35.01      4.29 o 
   0   2   0    12418.68    10945.70     64.59 o 
   2   2   0      925.92      873.74      9.54 o 
   4   2   0      153.57      174.69      3.03 o 
   6   2   0      146.40      172.81      7.32 o 
   8   2   0      576.38      579.34     24.41 o 
  10   2   0       97.29       89.58     11.50 o 
   1   3   0       43.23       31.70      0.59 o 
   3   3   0      113.41      107.61      3.15 o 
   5   3   0       53.40       52.18      1.10 o 
   7   3   0       61.60       73.07      1.82 o 
   9   3   0        3.61        2.61      0.50 o 
   0   4   0     2044.97     2078.42     13.30 o 
   2   4   0      232.15      221.51      2.77 o 
   4   4   0       38.52       42.47      1.04 o 
   6   4   0       54.92       60.89      2.11 o 
   8   4   0      225.48      249.02      8.40 o 
  10   4   0       46.15       48.71      1.87 o 
   1   5   0        5.21        3.36      0.31 o 
   3   5   0       15.79       16.02      0.89 o 
   5   5   0       14.65       14.94      1.37 o 
   7   5   0       18.48       16.88      0.86 o 
   9   5   0        1.70        1.81      0.40 o 
   0   6   0      335.05      371.32      3.89 o 
   2   6   0       33.73       32.04      1.16 o 
   4   6   0        6.17        6.15      0.71 o 
   6   6   0       12.07       13.42      1.00 o 
   1   7   0        0.01        0.55      0.33 o 
   3   7   0        1.75        1.93      0.53 o 
   5   7   0        3.12        2.14      0.88 o 
 -12   0   1       65.29       76.61      3.19 o 
 -10   0   1        0.01       -0.44      0.33 o 
  -8   0   1        0.25        0.31      0.18 o 
  -6   0   1       79.83       77.28      1.39 o 
  -4   0   1      127.60      135.19      1.67 o 
  -2   0   1      783.60      663.75     16.53 o 
   0   0   1     3279.15     3420.92     34.89 o 
   2   0   1        2.38        1.18      0.18 o 
   4   0   1      344.10      388.89      3.68 o 
   6   0   1       12.25       10.90      1.10 o 
   8   0   1      398.65      376.24      7.04 o 
  10   0   1       17.66       16.29      1.65 o 
 -11   1   1        1.08        1.19      0.39 o 
  -9   1   1       94.29       95.60      2.68 o 
  -7   1   1      251.62      236.30      3.65 o 
  -5   1   1      767.14      839.61      9.83 o 
  -3   1   1      486.61      478.35     10.23 o 
  -1   1   1      927.58      795.78      5.61 o 
   1   1   1      113.45       95.37      3.36 o 
   3   1   1      782.15      801.44     68.63 o 
   5   1   1       34.37       34.16      0.82 o 
   7   1   1       68.07       62.79      3.03 o 
   9   1   1       16.24       13.82      1.27 o 
 -12   2   1       47.35       56.14      7.38 o 
 -10   2   1        0.00       -0.14      0.26 o 
  -8   2   1        0.00        0.11      0.14 o 
  -6   2   1       34.14       33.58      0.66 o 
  -4   2   1       28.44       27.74      1.24 o 
  -2   2   1      526.71      495.89      2.85 o 
   0   2   1     1602.22     1595.75     23.00 o 
   2   2   1       10.92        6.91      0.37 o 
   4   2   1      159.74      176.04     12.66 o 
   6   2   1       12.22       12.90      0.64 o 
   8   2   1      291.15      267.45     22.90 o 
  10   2   1       13.30       10.58      2.15 o 
 -11   3   1        1.49        1.41      0.50 o 
  -9   3   1       55.91       59.05      2.89 o 
  -7   3   1      121.69      121.65      2.25 o 
  -5   3   1      215.92      225.61      3.39 o 
  -3   3   1       72.76       72.49      1.31 o 
  -1   3   1      222.38      214.47      1.61 o 
   1   3   1       24.18       26.54      0.56 o 
   3   3   1      215.59      222.51      8.88 o 
   5   3   1       31.14       32.40      1.71 o 
   7   3   1       37.66       36.58      1.13 o 
   9   3   1        9.44        6.45      1.98 o 
 -10   4   1        0.01        0.18      0.34 o 
  -8   4   1        0.37        0.56      0.23 o 
  -6   4   1        8.93        9.99      1.06 o 
  -4   4   1        1.17        1.72      0.45 o 
  -2   4   1      133.85      124.23      1.67 o 
   0   4   1      332.75      344.16      2.78 o 
   2   4   1        4.75        2.92      0.30 o 
   4   4   1       33.40       38.70      4.01 o 
   6   4   1        5.37        4.43      0.48 o 
   8   4   1      123.25      114.96      1.93 o 
  -9   5   1       22.64       20.20      4.13 o 
  -7   5   1       28.24       25.43      2.64 o 
  -5   5   1       50.00       52.74      1.63 o 
  -3   5   1        8.47       10.37      0.61 o 
  -1   5   1       49.53       53.45      0.91 o 
   1   5   1        5.93        6.63      0.40 o 
   3   5   1       48.48       50.79      1.36 o 
   5   5   1       10.97       11.62      0.97 o 
   7   5   1       15.95       13.70      1.10 o 
  -8   6   1        0.36       -0.07      0.34 o 
  -6   6   1        4.11        3.46      0.66 o 
  -4   6   1        0.51        0.56      0.52 o 
  -2   6   1       16.66       18.36      1.02 o 
   0   6   1       58.18       60.41      2.20 o 
   2   6   1        0.01        0.05      0.44 o 
   4   6   1        7.39        6.49      0.83 o 
   6   6   1        0.82        0.50      0.39 o 
  -5   7   1       11.31        7.99      0.92 o 
  -3   7   1        0.94        0.80      0.37 o 
  -1   7   1       12.51       10.79      1.09 o 
   1   7   1        1.77        1.82      0.62 o 
   3   7   1       10.78        6.80      0.89 o 
 -12   0   2        0.00        1.21      0.55 o 
 -10   0   2      403.62      353.56      6.27 o 
  -8   0   2      345.23      336.19      3.89 o 
  -6   0   2      615.86      611.97      6.27 o 
  -4   0   2      130.05      131.52      1.77 o 
  -2   0   2      177.74      185.45      2.18 o 
   0   0   2      455.26      518.23      6.71 o 
   2   0   2      242.45      263.41      4.40 o 
   4   0   2      114.15      116.79      3.08 o 
   6   0   2       11.34       11.78      1.21 o 
   8   0   2       26.96       24.66      1.87 o 
 -11   1   2        8.04        7.35      4.68 o 
  -9   1   2       84.94       93.13      1.36 o 
  -7   1   2      357.18      363.37      2.83 o 
  -5   1   2      175.39      187.85      4.53 o 
  -3   1   2      488.46      491.62      8.78 o 
  -1   1   2      131.26      115.47      1.11 o 
   1   1   2      263.02      280.14      4.40 o 
   3   1   2      502.07      489.24      4.70 o 
   5   1   2      160.50      139.54     19.21 o 
   7   1   2       36.29       35.43      1.44 o 
   9   1   2        3.48        3.57      0.66 o 
 -12   2   2        0.00       -0.66      0.44 o 
 -10   2   2      309.26      304.87      5.51 o 
  -8   2   2      210.94      225.52      2.24 o 
  -6   2   2      367.56      366.18      2.79 o 
  -4   2   2       73.65       75.31      1.76 o 
  -2   2   2      151.37      160.23      1.62 o 
   0   2   2      190.87      199.01      3.39 o 
   2   2   2      128.64      128.41      1.70 o 
   4   2   2       81.49       87.21      5.94 o 
   6   2   2       11.54        9.58      1.76 o 
   8   2   2       21.82       20.49      1.24 o 
 -11   3   2        4.30        7.90      0.94 o 
  -9   3   2       30.11       31.92      1.32 o 
  -7   3   2      172.69      173.99      2.26 o 
  -5   3   2       66.37       65.24      1.25 o 
  -3   3   2      193.20      187.14      2.03 o 
  -1   3   2       12.92       10.52      0.51 o 
   1   3   2      133.67      124.42      1.64 o 
   3   3   2      211.26      212.11      8.35 o 
   5   3   2       79.42       69.93      6.08 o 
   7   3   2       14.53       15.25      1.54 o 
 -10   4   2      136.83      151.09      3.63 o 
  -8   4   2       67.09       72.64      5.39 o 
  -6   4   2      117.77      114.74      4.09 o 
  -4   4   2       22.29       21.59      0.69 o 
  -2   4   2       59.84       58.31      1.65 o 
   0   4   2       35.21       41.53      1.03 o 
   2   4   2       38.90       36.28      1.36 o 
   4   4   2       33.77       35.59      1.25 o 
   6   4   2        7.76        5.90      0.58 o 
  -9   5   2        6.28        6.41      1.71 o 
  -7   5   2       38.28       42.81      1.59 o 
  -5   5   2       17.30       16.90      1.26 o 
  -3   5   2       33.21       31.06      0.90 o 
  -1   5   2        0.49        0.43      0.26 o 
   1   5   2       23.64       23.73      1.16 o 
   3   5   2       57.46       63.42      2.01 o 
   5   5   2       20.46       19.16      1.82 o 
  -8   6   2       16.25       19.83      1.43 o 
  -6   6   2       31.34       33.05      1.48 o 
  -4   6   2        6.47        5.67      0.97 o 
  -2   6   2       12.16       11.85      1.27 o 
   0   6   2        8.39        8.09      0.89 o 
   2   6   2       12.64       12.91      3.41 o 
   4   6   2       10.20        9.48      1.27 o 
  -5   7   2        3.60        2.43      1.43 o 
  -3   7   2        3.18        3.47      0.50 o 
  -1   7   2        0.00        0.11      0.47 o 
   1   7   2        1.86        2.31      0.66 o 
 -10   0   3      188.72      169.49      2.91 o 
  -8   0   3       67.41       65.24      1.58 o 
  -6   0   3      198.34      208.61      2.75 o 
  -4   0   3       53.65       47.88      1.16 o 
  -2   0   3      243.66      265.16      3.31 o 
   0   0   3      349.35      386.25      6.05 o 
   2   0   3      321.63      363.38      4.19 o 
   4   0   3       91.87       96.98      3.19 o 
   6   0   3        4.43        5.17      0.99 o 
 -11   1   3        1.72        0.28      0.39 o 
  -9   1   3      143.36      141.99      2.14 o 
  -7   1   3       88.95       93.97      3.15 o 
  -5   1   3      270.05      291.26      5.62 o 
  -3   1   3      114.73      126.83      3.02 o 
  -1   1   3      258.12      254.01      2.20 o 
   1   1   3        5.92        6.50      0.40 o 
   3   1   3       77.28       74.56      1.39 o 
   5   1   3      286.31      282.12     19.65 o 
   7   1   3       43.95       38.13      4.35 o 
 -12   2   3       30.23       35.65      1.56 o 
 -10   2   3      142.59      128.31      4.35 o 
  -8   2   3       50.55       44.83      2.17 o 
  -6   2   3      160.71      160.65      1.89 o 
  -4   2   3       23.03       20.57      0.60 o 
  -2   2   3      178.38      197.55      3.16 o 
   0   2   3      233.11      241.68      4.07 o 
   2   2   3      246.16      253.48      8.14 o 
   4   2   3       62.13       64.50      2.31 o 
   6   2   3        2.48        2.98      0.88 o 
 -11   3   3        1.52        0.83      0.42 o 
  -9   3   3       73.01       70.49      2.90 o 
  -7   3   3       59.16       58.78      1.35 o 
  -5   3   3       99.28      108.99      2.18 o 
  -3   3   3       69.79       74.07      2.62 o 
  -1   3   3      100.72       96.82      3.30 o 
   1   3   3        0.24        0.83      0.44 o 
   3   3   3       34.90       36.21      3.80 o 
   5   3   3      166.17      157.41      5.17 o 
 -10   4   3       62.67       61.44      2.75 o 
  -8   4   3       20.83       17.21      0.89 o 
  -6   4   3       71.84       72.36      3.15 o 
  -4   4   3        6.26        6.10      0.70 o 
  -2   4   3       66.32       65.25      1.47 o 
   0   4   3       80.20       78.12      5.61 o 
   2   4   3      105.78      107.45      4.68 o 
   4   4   3       25.81       24.18      1.35 o 
  -9   5   3       21.48       23.85      2.81 o 
  -7   5   3       22.40       20.89      2.33 o 
  -5   5   3       28.89       34.40      1.59 o 
  -3   5   3       18.37       17.01      0.77 o 
  -1   5   3       22.76       25.49      1.28 o 
   1   5   3        0.27       -0.16      0.34 o 
   3   5   3       12.38       14.28      1.65 o 
  -6   6   3       18.21       17.17      0.97 o 
  -4   6   3        3.25        3.16      0.49 o 
  -2   6   3       14.66       12.07      0.87 o 
   0   6   3       17.88       16.63      1.28 o 
   2   6   3       27.41       29.18      1.71 o 
 -12   0   4       33.27       38.09      2.20 o 
 -10   0   4       12.64       16.18      1.54 o 
  -8   0   4      104.88      109.97      3.52 o 
  -6   0   4      121.48      110.19      3.52 o 
  -4   0   4       12.12       13.54      1.21 o 
  -2   0   4      227.35      214.21      3.27 o 
   0   0   4      233.73      242.14      3.68 o 
   2   0   4        0.23        0.44      0.44 o 
   4   0   4        2.25        2.09      0.77 o 
 -11   1   4       16.48       22.24      2.04 o 
  -9   1   4       13.04       13.35      0.97 o 
  -7   1   4      368.79      381.23      3.96 o 
  -5   1   4       51.57       45.19      3.30 o 
  -3   1   4       91.45       81.24      1.59 o 
  -1   1   4        7.63       11.08      1.13 o 
   1   1   4       67.94       73.81     10.02 o 
   3   1   4      136.22      144.64      4.40 o 
   5   1   4        1.97        1.54      0.77 o 
 -10   2   4        8.27       11.49      0.74 o 
  -8   2   4       85.81       92.03      3.58 o 
  -6   2   4       82.55       71.11      1.97 o 
  -4   2   4        9.77        9.15      0.59 o 
  -2   2   4      147.68      158.23      2.74 o 
   0   2   4      185.20      193.32     19.59 o 
   2   2   4        0.29        0.61      0.39 o 
   4   2   4        1.76        0.67      0.45 o 
 -11   3   4        9.93       10.77      1.05 o 
  -9   3   4        5.38        4.76      0.53 o 
  -7   3   4      215.03      220.17      2.64 o 
  -5   3   4       29.47       26.38      0.84 o 
  -3   3   4       50.78       46.20      1.30 o 
  -1   3   4        6.43        5.34      0.70 o 
   1   3   4       46.20       44.16      4.07 o 
   3   3   4       79.48       78.92      3.74 o 
 -10   4   4        3.34        4.90      0.78 o 
  -8   4   4       41.78       41.23      2.09 o 
  -6   4   4       31.89       30.05      1.86 o 
  -4   4   4        4.49        3.16      0.64 o 
  -2   4   4       53.22       57.01      3.08 o 
   0   4   4       85.46       89.17      2.59 o 
   2   4   4        0.11        0.02      0.42 o 
  -7   5   4       74.18       74.55      1.62 o 
  -5   5   4       11.68       11.06      0.72 o 
  -3   5   4       14.38       12.27      0.92 o 
  -1   5   4        1.79        1.76      0.57 o 
   1   5   4       18.32       17.73      1.98 o 
 -10   0   5        0.66        0.00      0.66 o 
  -8   0   5       99.80      105.23      3.96 o 
  -6   0   5      118.36      122.84      4.18 o 
  -4   0   5      146.34      146.07      4.29 o 
  -2   0   5      155.13      150.80      4.29 o 
   0   0   5       64.08       67.37      3.08 o 
   2   0   5       17.19       20.58      2.09 o 
  -9   1   5       34.24       28.24      1.48 o 
  -7   1   5        3.87        1.52      1.27 o 
  -5   1   5       30.37       32.04      1.98 o 
  -3   1   5       71.62       79.45      4.02 o 
  -1   1   5        8.94        7.36      0.81 o 
   1   1   5        0.16        0.00      0.66 o 
 -10   2   5        0.54        0.72      0.99 o 
  -8   2   5       76.01       71.59      5.34 o 
  -6   2   5       95.06       78.65      6.55 o 
  -4   2   5      114.29      116.77      2.39 o 
  -2   2   5      114.24      103.12     10.62 o 
   0   2   5       49.86       48.22      1.79 o 
  -9   3   5       18.23       16.29      1.24 o 
  -7   3   5        1.56        0.77      0.29 o 
  -5   3   5       12.68       12.26      0.82 o 
  -3   3   5       40.62       47.81      4.06 o 
  -1   3   5        6.09        4.80      0.77 o 
  -6   4   5       46.35       42.18      1.42 o 
  -4   4   5       51.50       50.60      1.56 o 
  -2   4   5       50.30       57.91      2.19 o 
                                                 
